# Supplementary material for: Recent climate change has driven divergent hydrological shifts in high-latitude peatlands
Source: Nat Commun. 2022 Aug 24;13:4959. doi: 10.1038/s41467-022-32711-4 (PMC9402595; doi:10.1038/s41467-022-32711-4)
Supplement: Supplementary file 3 — Supplementary Data 1 [file 41467_2022_32711_MOESM3_ESM.xlsx]

## Sheet: Study site information_HZ
		Recent climate change has driven divergent hydrological shifts in high-latitude peatlands
		Contact: Hui Zhang, huizhang_bj@163.com; Minna Väliranta, minna.valiranta@helsinki.fi
		Download the dataset: http://www.geophys.ac.cn/ArticleData/20220623PeatlandFossil.zip; or https://doi.org/10.12197/2022GA021
No.	Country	Site	Latitude (N)	Longitude (E)	Core	Peatland type	Permafrost zone	Active layer thickness (cm)_recorded when sampling	Sampling microform	Sampling year	Dating type	Applied transfer function	Change point method	Overall hydrological response	Reference	Note
1	Canada	Abeille	54.1089	-72.5003	Abeille5	poor fen	Isolated	no permafrost	lawn	2010	14C, 210Pb	H	S	dry	van Bellen et al., 2013. https://doi.org/10.1002/jqs.2670
2	Canada	Aeroport	54.101	-72.5162	Aero1	poor fen	Isolated	no permafrost	lawn	2005	14C, 210Pb	H	S	dry	van Bellen et al., 2013. https://doi.org/10.1002/jqs.2670
3	Canada	Aeroport	54.1006	-72.5164	Aero5	poor fen	Isolated	no permafrost	lawn	2005	14C, 210Pb	H	A	dry	van Bellen et al., 2013. https://doi.org/10.1002/jqs.2670
4	Canada	Anzac	56.4719	-111.043	ANZ	bog	Isolated	no permafrost	lawn	2013	14C, 210Pb	H	S	dry	van Bellen et al., 2018. https://doi.org/10.1111/gcb.14143
5	Canada	Auassat	51.8136	-63.6919	Auassat	poor fen	Isolated	no permafrost	lawn	2016	14C, 210Pb	H	NA	fluctuate	Primeau & Garneau, 2021. https://doi.org/10.1177/0959683620988031
6	Canada	Kuujjuarapik	55.2275	-77.6953	BF2	forested bog	Sporadic	no permafrost	lawn	2008	14C, 210Pb	H	A	dry	Lamarre et al., 2013. https://doi.org/S0034666712001091
7	Canada	Bouleau	50.5239	-63.2073	Bouleau	bog	None	no permafrost	lawn	2016	14C, 210Pb	H	S	wet	Primeau & Garneau, 2021. https://doi.org/10.1177/0959683620988031
8	Canada	Cheinu	52.647	-72.1926	C-C1	poor fen	Isolated	no permafrost	lawn	2016	14C, 210Pb	H	A&P	dry	Robitaille et al., 2021. https://doi.org/10.1177/0959683620988051
9	Canada	Cheinu	52.6458	-72.1912	C-L1	poor fen	Isolated	no permafrost	lawn	2016	14C	H	S	wet	Robitaille et al., 2021. https://doi.org/10.1177/0959683620988051
10	Canada	Cheinu	52.6477	-72.1932	C-L2	poor fen	Isolated	no permafrost	lawn	2016	14C	H	S	wet	Robitaille et al., 2021. https://doi.org/10.1177/0959683620988051
11	Canada	Josephine	57.1122	-111.423	JPH4	bog	Isolated	no permafrost	lawn	2013	14C, 210Pb	H	S	dry	van Bellen et al., 2018. https://doi.org/10.1111/gcb.14143
12	Canada	Kuujjuarapik	55.2266	-77.6948	K1P1	palsa (Sphagnum-dominated)	Sporadic	~39	lawn	2017	14C, 210Pb	H	S	wet (dry-wet)	Zhang et al., 2020. https://doi.org/10.3389/fevo.2020.00228
13	Canada	Kuujjuarapik	55.2266	-77.6948	K1P2	palsa (Sphagnum-dominated)	Sporadic	~35	lawn	2017	14C, 210Pb	H	NA	fluctuate	Zhang et al., 2020. https://doi.org/10.3389/fevo.2020.00228
14	Canada	Kuujjuarapik	55.2266	-77.6948	K1P3	palsa (Sphagnum-dominated)	Sporadic	~31	lawn	2017	14C, 210Pb	H	S	dry	Zhang et al., 2020. https://doi.org/10.3389/fevo.2020.00228
15	Canada	Kuujjuarapik	55.2266	-77.6948	K2.1	fen (Sphagnum-dominated)	Sporadic	~31	lawn	2017	14C, 210Pb	H	S	wet (dry-wet)	Zhang et al., 2020. https://doi.org/10.3389/fevo.2020.00228
16	Canada	Kuujjuarapik	55.2266	-77.6948	K2.2	fen (Sphagnum-dominated)	Sporadic	~32	lawn	2017	14C, 210Pb	H	S	wet (dry-wet)	Zhang et al., 2020. https://doi.org/10.3389/fevo.2020.00228
17	Canada	Kuujjuarapik	55.2266	-77.6948	K2.3	fen (Sphagnum-dominated)	Sporadic	~31	lawn	2017	14C, 210Pb	H	S	wet (dry-wet)	Zhang et al., 2020. https://doi.org/10.3389/fevo.2020.00228
18	Canada	Radisson	53.6526	-77.7334	LG2.1	bog	Isolated	no permafrost	lawn	2017	14C, 210Pb	H	S	wet	Zhang et al., 2020. https://doi.org/10.3389/fevo.2020.00228
19	Canada	Radisson	53.6526	-77.7334	LG2.2	bog	Isolated	no permafrost	lawn	2017	14C, 210Pb	H	S	wet	Zhang et al., 2020. https://doi.org/10.3389/fevo.2020.00228
20	Canada	Radisson	53.6526	-77.7334	LG2.3	bog	Isolated	no permafrost	lawn	2017	14C, 210Pb	H	A	dry	Zhang et al., 2020. https://doi.org/10.3389/fevo.2020.00228
21	Canada	La Grande river	53.65	-77.73	LG2C1-2	bog	Isolated	no permafrost	hummock	2013	14C, 210Pb	H	NA	fluctuate	Pratte et al., 2017. https://doi.org/10.1016/j.palaeo.2016.12.036
22	Canada	Misask	52.7248	-72.2128	M-C2	poor fen	Isolated	no permafrost	lawn	2016	14C, 210Pb	H	S	wet	Robitaille et al., 2021. https://doi.org/10.1177/0959683620988051
23	Canada	Mckay	57.2283	-111.7	McK	bog	Isolated	no permafrost	lawn	2013	14C, 210Pb	H	S	dry	van Bellen et al., 2018. https://doi.org/10.1111/gcb.14143
24	Canada	Mildred	56.9306	-111.475	MIL	bog	Isolated	no permafrost	lawn	2013	14C, 210Pb	H	S	dry	van Bellen et al., 2018. https://doi.org/10.1111/gcb.14143
25	Canada	Mista	50.8059	-63.3432	Mista	bog	None	no permafrost	lawn	2016	14C, 210Pb	H	A	wet	Primeau & Garneau, 2021. https://doi.org/10.1177/0959683620988031
26	Canada	Misask	52.7253	-72.2121	M-L1	poor fen	Isolated	no permafrost	lawn	2016	14C	H	A&P	dry	Robitaille et al., 2021. https://doi.org/10.1177/0959683620988051
27	Canada	Misask	52.7234	-72.2155	M-L2	poor fen	Isolated	no permafrost	lawn	2016	14C	H	S	wet	Robitaille et al., 2021. https://doi.org/10.1177/0959683620988051
28	Canada	Morts	50.2633	-63.6683	Morts	bog	None	no permafrost	lawn	2009	14C	H	S	wet	Magnan et al., 2014. https://doi.org/10.1002/jqs.2694
29	Canada	Ours	54.0498	-72.4541	Ours1	poor fen	Isolated	no permafrost	lawn	2005	14C, 210Pb	H	A	wet	van Bellen et al., 2013. https://doi.org/10.1002/jqs.2671
30	Canada	Ours	54.0488	-72.456	Ours4	poor fen	Isolated	no permafrost	lawn	2005	14C, 210Pb	H	S	dry	van Bellen et al., 2013. https://doi.org/10.1002/jqs.2671
31	Canada	Kuujjuarapik	55.2267	-77.6953	PD2	degraded palsa bog	Sporadic	no permafrost	lawn	2008	14C, 210Pb	H	S	dry	Lamarre et al., 2013. https://doi.org/S0034666712001091
32	Canada	Plaine	50.275	-63.5383	Plaine	bog	None	no permafrost	lawn	2009	14C	H	NA	fluctuate	Magnan et al., 2014. https://doi.org/10.1002/jqs.2694
33	Canada	Radisson	53.6526	-77.7334	Rad1	bog	Isolated	no permafrost	lawn	2017	14C, 210Pb	H	S	wet	Zhang et al., 2020. https://doi.org/10.3389/fevo.2020.00228
34	Canada	Radisson	53.6526	-77.7334	Rad2	bog	Isolated	no permafrost	lawn	2017	14C, 210Pb	H	S	wet (dry-wet)	Zhang et al., 2020. https://doi.org/10.3389/fevo.2020.00228
35	Canada	Radisson	53.6526	-77.7334	Rad3	bog	Isolated	no permafrost	lawn	2017	14C, 210Pb	H	S	wet	Zhang et al., 2020. https://doi.org/10.3389/fevo.2020.00228
36	Canada	Hudson Bay Lowlands	52.7507	-86.2186	ROFT19	bog	Sporadic	no permafrost	NA	2015	14C	H	NA	wet (visually wet)	Davies et al. 2021 https://doi.org/10.1029/2020JG005969
37	Canada	Hudson Bay Lowlands	52.7903	-86.1725	ROFTGH27	rich fen	Sporadic	no permafrost	NA	2015	14C	N	NA	dry (visually dry)	Davies et al. 2021 https://doi.org/10.1029/2020JG005969	There were large differences between reconstructed WTD from Holarctic and North American transfer function. Other proxy data from the same core indicate a change from Herbaceous to Sphagnum peat, higher C/N ratio and the presence of dry and interday testate amoeba taxa support the North American transfer function results.
38	Canada	Scotty Creek	61.307	-121.304	SMOB	thermokarst bog	Sporadic	no permafrost	hummock	2013	14C, 210Pb, tephra	H	S	wet	Pelletier et al., 2017. https://doi.org/10.1177/0959683617693899
39	Canada	Scotty Creek	61.308	-121.307	SMP	peat plateau	Sporadic	~50	hummock	2013	14C, tephra	H	NA	dry (visually dry)	Pelletier et al., 2017. https://doi.org/10.1177/0959683617693899
40	China	Honghe	47.7833	133.617	HH	rich fen	None	no permafrost	lawn	2013	210Pb	A	S	dry	Bao et al., 2018. https://doi.org/10.11928/j.issn.1001-7410.2018.04.16	In Chinese with English abstract
41	China	Tuqiang	52.9333	122.85	TQ	bog	Discontinuous	~60	lawn	2015	210Pb	A	S	dry	Bao et al., 2018. https://doi.org/10.11928/j.issn.1001-7410.2018.04.16	In Chinese with English abstract
42	China	Youhao	48.1667	128.75	YH	rich fen (Sphagnum dominated)	Isolated	no permafrost	lawn	2015	210Pb	A	S	dry	Bao et al., 2018. https://doi.org/10.11928/j.issn.1001-7410.2018.04.16	In Chinese with English abstract
43	Finland	Litto	68.7238	21.4219	I1V	palsa (Sphagnum-dominated)	Discontinuous	NA	lawn	2016	14C, 210Pb	H	P	dry	Unpublished
44	Finland	Kaamanen	69.1397	27.2716	K1M	fen (moss-dominated)	Sporadic	no permafrost	string	2016	14C, 210Pb	H	S	dry	Unpublished
45	Finland	Kaamanen	69.1401	27.2713	K1V	fen (Sphagnum-dominated)	Sporadic	no permafrost	lawn	2016	14C, 210Pb	H	S	wet	Unpublished
46	Finland	Kaamanen	69.141	27.2701	K3M	fen (moss-dominated)	Sporadic	no permafrost	string	2016	14C, 210Pb	H	P	dry	Unpublished
47	Finland	Kaamanen	69.141	27.2699	K3V	fen (Sphagnum-dominated)	Sporadic	no permafrost	lawn	2016	14C, 210Pb	H	A	dry	Unpublished
48	Finland	Kevo	69.8239	27.1724	KevoBS	palsa	Sporadic	~31	lawn	2015	14C	H	S	dry	Zhang et al., 2018. https://doi.org/10.1016/j.quascirev.2018.01.003
49	Finland	Kilpisjarvi	68.8846	21.0533	Kil2	palsa (Sphagnum-dominated)	Discontinuous	~32	lawn	2015	14C, 210Pb	H	S	dry (wet-dry)	Zhang et al., 2018. https://doi.org/10.1016/j.quascirev.2018.01.003
50	Russia	Indico	67.2669	49.8833	Ind4	peat plateau (Sphagnum-dominated)	Sporadic	~35	lawn	2012	14C, 210Pb	H	S	dry	Zhang et al., 2018. https://doi.org/10.1016/j.quascirev.2018.01.003
51	Russia	Indico	67.2669	49.8833	Ind5	peat plateau (Sphagnum-dominated)	Sporadic	~45	lawn	2012	14C, 210Pb	H	S	dry	Zhang et al., 2018. https://doi.org/10.1016/j.quascirev.2018.01.003
52	Russia	Indico	67.2669	49.8833	Ind6	peat plateau (Sphagnum-dominated)	Sporadic	~44	lawn	2012	14C	H	S	dry	Zhang et al., 2018. https://doi.org/10.1016/j.quascirev.2018.01.003
53	Russia	Kiumshickek, Kamchatka	53.7602	156.558	KIUM	blanked bog	None	no permafrost	lawn	2016	210Pb	A	A&P	dry	Unpublished
54	Russia	Kytalyk	70.8306	147.481	Lhc11	ice-wedge polygon mire	Continuous	~20	polygon wall	2011	14C	A	NA	fluctuate	Teltewskoi et al., 2016. https://doi.org/10.1002/ppp.1869
55	Russia	Lovozero1	67.9794	35.063767	Lov1.3	aapa (Sphagnum-dominated)	None	no permafrost	lawn	2018	14C, 210Pb	H	S	wet (dry-wet)	Lasta, 2020. http://hdl.handle.net/10138/314042	master's thesis at the University of Helsinki.
56	Russia	Lovozero2	68.019567	34.971	Lov2.2	aapa (Sphagnum-dominated)	None	no permafrost	lawn	2018	14C, 210Pb	H	S	wet (dry-wet)	Lasta, 2020. http://hdl.handle.net/10138/314042	master's thesis at the University of Helsinki.
57	Russia	Lovozero3	67.9946	35.019	Lov3.1	palsa (Sphagnum-dominated)	Sporadic	NA	lawn	2018	14C, 210Pb	H	NA	fluctuate	Unpublished
58	Russia	Lovozero3	67.994	35.0184	Lov3.2	palsa (Sphagnum-dominated)	Sporadic	NA	lawn	2018	14C, 210Pb	H	S	dry	Lasta, 2020. http://hdl.handle.net/10138/314042	master's thesis at the University of Helsinki.
59	Russia	Lovozero3	67.9932	35.0168	Lov3.3	palsa	Sporadic	NA	lawn	2018	14C, 210Pb	H	S	dry	Unpublished
60	Russia	Mukhrino	60.8934	68.6824	Mukh1	ombrotrophic bog	Isolated	no permafrost	lawn	2012	14C	A	S	wet	Lamentowicz et al., 2015.https://doi.org/10.1016/j.yqres.2015.09.002
61	Russia	Rogovaya, Komi	67.3277	62.6078	Rog2	peat plateau (Sphagnum-dominated)	Continuous	~47	lawn	2018	14C, 212Pb	H	NA	fluctuate	Boxström, 2021. http://hdl.handle.net/10138/331996	master's thesis at the University of Helsinki.
62	Russia	Rogovaya, Komi	67.3285	62.6003	Rog8	peat plateau (Sphagnum-dominated)	Continuous	~35	lawn	2018	14C, 213Pb	H	S	wet (dry-wet)	Boxström, 2021. http://hdl.handle.net/10138/331996	master's thesis at the University of Helsinki.
63	Russia	Rogovaya, Komi	67.329	62.6107	Rog11	peat plateau (Sphagnum-dominated)	Continuous	~50	lawn	2018	14C, 211Pb	H	NA	fluctuate	Boxström, 2021. http://hdl.handle.net/10138/331996	master's thesis at the University of Helsinki.
64	Russia	Plotnikovo	56.8812	83.3013	SD	ombrotrophic bog	None	no permafrost	hummock	2017	14C	A	A	dry	Feurdean et al., 2020.https://doi.org/10.1016/j.quascirev.2020.106495
65	Russia	Seida	67.1167	62.95	Sei1	peat plateau	Discontinuous	~39	lawn	2012	14C	H	NA	dry (visually dry)	Zhang et al., 2018. https://doi.org/10.1016/j.quascirev.2018.01.003
66	Russia	Seida	67.1167	62.95	Sei2	peat plateau	Discontinuous	~24	lawn	2012	14C, 210Pb	H	NA	dry (visually dry)	Zhang et al., 2018. https://doi.org/10.1016/j.quascirev.2018.01.003	Supplementary Section
67	Russia	Rybnaya	57.2757	84.4876	SK	mesotrophic bog	None	no permafrost	lawn	2017	14C	A	S	dry	Feurdean et al. 2022.https://cp.copernicus.org/articles/18/1255/2022/
68	Russia	Plotnikovo	56.9249	83.3783	SP	ombrotrophic bog	None	no permafrost	hummock	2017	14C	A	S	dry	Unpublished
69	Russia	Teriberka, Kola peninsula	68.8742	34.4803	Ter2.1	fen (Sphagnum-dominated)	None	no permafrost	lawn	2018	14C, 210Pb	H	S	dry	Unpublished
70	Russia	Vodoprovodnoe lake	66.5435	33.1076	WSBS	meso-oligotrophic mire	None	no permafrost	lawn	2017	14C	H	NA	fluctuate	Babeshko et al, 2020. https://doi.org/10.1177/0959683620972795
71	Svalbard	Alkehornet	78.2145	13.8288	ALK3	Herbaceous moss tundra	Continuous	~31	herbaceous moss tundra	2018	14C, 210Pb	H	S	dry	Juselius et al., 2022. https://doi.org/10.1038/s41598-022-08652-9
72	Svalbard	Alkehornet	78.2143	13.8307	ALK4	Herbaceous moss tundra	Continuous	~15	herbaceous moss tundra	2018	14C, 210Pb	H	S	dry	Juselius et al., 2022. https://doi.org/10.1038/s41598-022-08652-9
73	Svalbard	Alkehornet	78.2128	13.8295	ALK7	Herbaceous moss tundra	Continuous	~34	herbaceous moss tundra	2018	14C, 210Pb	H	NA	dry (visually dry)	Juselius et al., 2022. https://doi.org/10.1038/s41598-022-08652-9
74	Svalbard	Björndalen	78.2236	15.3306	BJ1	Herbaceous moss tundra	Continuous	no permafrost	herbaceous moss tundra	2018	14C, 210Pb	H	S	dry	Juselius et al., 2022. https://doi.org/10.1038/s41598-022-08652-9
75	Svalbard	Björndalen	78.2234	15.3276	BJ3	Herbaceous moss tundra	Continuous	no permafrost	herbaceous moss tundra	2018	14C, 210Pb	H	NA	fluctuate	Juselius et al., 2022. https://doi.org/10.1038/s41598-022-08652-9
76	Svalbard	Bolterdalen	78.1723	16.0331	Bo3	Herbaceous moss tundra	Continuous	no permafrost	herbaceous moss tundra	2018	14C, 210Pb	H	S	dry	Juselius et al., 2022. https://doi.org/10.1038/s41598-022-08652-9
77	Svalbard	Bolterdalen	78.1722	16.0336	Bo4	Herbaceous moss tundra	Continuous	no permafrost	herbaceous moss tundra	2018	14C, 210Pb	H	NA	fluctuate	Juselius et al., 2022. https://doi.org/10.1038/s41598-022-08652-9
78	Svalbard	Colesdalen	78.1078	15.0439	Col1	Herbaceous moss tundra	Continuous	no permafrost	herbaceous moss tundra	2018	14C, 210Pb	H	S	dry	Juselius et al., 2022. https://doi.org/10.1038/s41598-022-08652-9
79	Svalbard	Colesdalen	78.1071	15.0427	Col2	Herbaceous moss tundra	Continuous	no permafrost	herbaceous moss tundra	2018	14C, 210Pb	H	A	dry	Juselius et al., 2022. https://doi.org/10.1038/s41598-022-08652-9
80	Sweden	Abisko	68.35	18.8667	Abi1.3	palsa (Sphagnum-dominated)	Discontinuous	~39	lawn	2017	14C, 210Pb	H	S	dry	Unpublished
81	Sweden	Abisko	68.35	18.8667	Abi2.2	palsa (Sphagnum-dominated)	Discontinuous	~40	lawn	2017	14C, 210Pb	H	S	wet (dry-wet)	Ahonen, 2019. http://hdl.handle.net/10138/302581	master's thesis at the University of Helsinki.
82	Sweden	Gurasáhpi 1	68.3195	19.8576	Craterpool 1	Palsa/peat plateau (Sphagnum-dominated)	Discontinuous	~30	palsa/plateau summit	2012	14C, 210Pb	H	S	wet (dry-wet)	Sim et al. 2021.https://doi.org/10.1088/1748-9326/abe00b
83	Sweden	Gurasáhpi 2	68.3195	19.8576	Craterpool 2	Palsa/peat plateau (Sphagnum-dominated)	Discontinuous	~25	palsa/plateau summit	2012	14C, 210Pb	H	S	wet (dry-wet)	Sim et al. 2021.https://doi.org/10.1088/1748-9326/abe00b
84	Sweden	Ribasvuomuš	68.3657	19.5841	Eagle	Fen and bog	Continuous	~33	bog	2012	14C, 210Pb	H	S	dry	Sim et al. 2021.https://doi.org/10.1088/1748-9326/abe00b	Features of more than one peatland type were presented
85	Sweden	Orusjohka	67.8656	19.3684	Electric	Palsa/peat plateau	Discontinuous	~31	palsa/plateau summit	2012	14C, 210Pb	H	P	dry	Sim et al. 2021.https://doi.org/10.1088/1748-9326/abe00b	Features of more than one peatland type were presented
86	Sweden	Bergfors	68.1979	19.7656	Instrument	Palsa/peat plateau/bog	Discontinuous	~31	bog	2012	14C, 210Pb	H	S	dry	Sim et al. 2021.https://doi.org/10.1088/1748-9326/abe00b	Features of more than one peatland type were presented
87	Sweden	Marooned	67.9567	19.9865	Marooned	Fen and bog	Sporadic	~80	fen lawn	2012	14C, 210Pb, tephra	H	S	wet	Swindles et al., 2015. https://doi.org/10.1038/srep17951	Features of more than one peatland type were presented
88	Sweden	Veigi	67.8673	19.1785	Nikka	Fen and bog	Discontinuous	~31	bog	2012	14C, 210Pb	H	NA	fluctuate	Sim et al. 2021.https://doi.org/10.1088/1748-9326/abe00b	Features of more than one peatland type were presented
89	Sweden	Rensjön	68.0868	19.8314	Railway	Palsa/peat plateau	Discontinuous	~45	palsa/plateau summit	2012	14C, 210Pb	H	S	dry	Sim et al. 2021.https://doi.org/10.1088/1748-9326/abe00b	Features of more than one peatland type were presented
90	Sweden	Stordalen 1	68.3568	19.0482	Stordalen 1	Palsa/plateau/bog/fen	Discontinuous	~44	palsa/plateau summit	2012	14C, 210Pb, tephra	H	S	dry (wet-dry)	Swindles et al., 2015. https://doi.org/10.1038/srep17951	Features of more than one peatland type were presented
91	Sweden	Stordalen 2	68.3565	19.0498	Stordalen 2	Palsa/peat plateau/fen/bog	Discontinuous	~30	bog - lawn	2012	14C, 210Pb	H	S	dry	Sim et al. 2021.https://doi.org/10.1088/1748-9326/abe00b	Features of more than one peatland type were presented
92	Sweden	Taavvavuomma	68.4667	20.9	Taav1.3	palsa (Sphagnum-dominated)	Sporadic	~40	lawn	2017	14C, 210Pb	H	S	wet (dry-wet)	Ahonen, 2019. http://hdl.handle.net/10138/302581	master's thesis at the University of Helsinki.
93	Sweden	Taavvavuomma	68.4667	20.9	Taav2.2	palsa (Sphagnum-dominated)	Sporadic	~50	lawn	2017	14C, 210Pb	H	S	dry	Ahonen, 2019. http://hdl.handle.net/10138/302581	master's thesis at the University of Helsinki.
94	USA	Bonanza Creek, Alaska	64.6939	-148.33	B09-1	collapse-scar bog	Discontinuous	NA	lawn, actively thawing adge	2009	14C	H	S	wet	Jones et al., 2013. https://www.jstor.org/stable/23501294
95	USA	Dot Lake B peatland, Alaska	63.6747	-144.096	DLB	poor fen	Discontinuous	NA	NA	2014	14C, 210Pb	H	S	wet (dry-wet)	Unpublished
96	USA	Toolik Lake 1	68.6248	-149.596	TFS1	poor fen	Continuous	~45	hollow	2015	14C, 210Pb	L	NA	fluctuate	Taylor et al., 2019. https://doi.org/10.1016/j.quascirev.2019.02.001	The main taxon Conicocassis pontigulasiformis was not present in all the regional transfer functions, so a local transfer fucntion was applied.
97	USA	Toolik Lake 2	68.6228	-149.6	TFS2	poor fen	Continuous	~50	hollow	2015	14C, 210Pb	L	S	dry	Taylor et al., 2019. https://doi.org/10.1016/j.quascirev.2019.02.001	The main taxon Conicocassis pontigulasiformis was not present in all the regional transfer functions, so a local transfer fucntion was applied.
98	USA	Yukon Delta, Alaska	60.5231	-161.093	YD 10-2	permafrost bog	Continuous	~41	hummock	2010	14C, 210Pb	H	NA	fluctuate	Klein et al., 2013. https://doi.org/10.1016/j.palaeo.2013.09.009
Additional cores that were not used for hydrological reconstructions due to their low taxonomic level of identified testate amoebae, but the overall hydrological trends based on the original study applying multiple proxies are utilised in this study.
1	Canada	Coastal fen 1	68.65	-105.455	EIS1	rich fen	Continuous	~17	lawn	2017	14C			fluctuate	Sim et al., 2018. https://doi.org/10.1029/2019GL082611
2	Canada	Coastal fen 2	68.65	-105.455	EIS2	rich fen	Continuous	~16	lawn	2017	14C			fluctuate	Sim et al., 2018. https://doi.org/10.1029/2019GL082611
3	Canada	Polygon mire raised	74.459	-121.04	P1S1	high centered polygon	Continuous	~11	raised center	2016	14C			dry	Sim et al., 2018. https://doi.org/10.1029/2019GL082611
4	Canada	Polygon mire trough	74.459	-121.04	P1S2	high centered polygon	Continuous	~17	trough	2016	14C			wet	Sim et al., 2018. https://doi.org/10.1029/2019GL082611
5	Canada	Valley fen	74.05	-118.429	P3S1	high centered polygon	Continuous	~13	lawn	2016	14C			wet	Sim et al., 2018. https://doi.org/10.1029/2019GL082611
Notes. Additional information
	Permafrost zone
	Permafrost zone of each site was assigned based on their coordinates and the permafrost distribution map (Brown et al.2002)
	Transfer functions (TFs):
	Holarctic TF (H) - Amesbury et al.,2018, https://doi.org/10.1016/j.quascirev.2018.10.034
	North American TF (N) - Amesbury et al.,2018, https://doi.org/10.1016/j.quascirev.2018.10.034
	European TF (E) - Amesbury et al.,2016, http://dx.doi.org/10.1016/j.quascirev.2016.09.024
	Asian TF (A) - Qin et al.,2021, https://doi.org/10.1016/j.quascirev.2021.106868
	Local TF (L) - Taylor et al., 2019, https://doi.org/10.1016/j.ecolind.2018.08.049
	Change point analysis and hydrological response
	To devive the hydrological response trend of each record, the segmented (S) method was applied
	In cases of rapid/sharp changes followed by relatively stable conditions, AMOC (A) and PELT (P) were applied
	NA indicates no significant change point
	dry-wet indicates an initial dry signal was followed by a wet change, the final wet change was used to group the record into hydrological groups
	visually dry/wet indicates that the core has limited samples over the past four centuries, so that a statisctially significant change point was not detected, but the hydrological succession visually shows a clear trend

## Sheet: Taxonomic harmonization
Testate amoebae taxonomic harmonization for using different transfer functions (TFs):
Taxon recorded	Code for EuroTF	Code for NATF	Code for HolarcticTF	Code for AsianTF
Amphitrema wrightianum	AMP WRI	AMP WRI	AMP WRI	AMP WRI
Arcella arenaria type	ARC ARE	ARC CAT	ARC ARE	ARC ARE
Arcella artocrea	ARC ARE	ARC ART	ARC ARE
Arcella catinus	ARC ARE	ARC CAT	ARC ARE	ARC ARE
Arcella crenulata	ARC VUL	ARC VUL	ARC VUL
Arcella discoides	ARC DIS	ARC DIS	ARC DIS	ARC DIS
Arcella gibbosa	ARC GIB	ARC GIB	ARC GIB	ARC GIB
Arcella hemisphaerica	ARC HEM	ARC HEM	ARC HEM	ARC HEM
Arcella rotundata	ARC HEM	ARC HEM	ARC HEM	ARC HEM
Arcella vulgaris type	ARC VUL	ARC VUL	ARC VUL	ARC ARE
Archerella flavum	ARC FLA	ARC FLA	ARC FLA	ARC FLA
Archerella jolly	ARC FLA	ARC FLA	ARC FLA	ARC FLA
Argynnia dentistoma type	ARG DEN	ARG DEN	ARG DEN	ARG DEN
Argynnia/Nebela vitraea	ARG DEN	ARG DEN	ARG DEN	ARG DEN
Assulina muscorum	ASS MUS	ASS MUS	ASS MUS	ASS MUS
Assulina quadratum	ASS MUS	ASS MUS	ASS MUS	ASS MUS
Assulina scandinavica	ASS SEM	ASS SEM	ASS SEM	ASS SEM
Assulina seminulum	ASS SEM	ASS SEM	ASS SEM	ASS SEM
Bullinularia indica	BUL IND	BUL IND	BUL IND	BUL IND
Centropyxis aculeata type	CEN ACU	CEN ACU	CEN ACU	CEN ACU
Centropyxis aerophila	CEN AER	CEN CAS	CEN AER	CEN AER
Centropyxis cassis type	CEN AER	CEN CAS	CEN AER	CEN AER
Centropyxis constricta v. minima	CEN AER	CEN CAS	CEN AER	CEN AER
Centropyxis discoides	CEN ACU	CEN ACU	CEN ACU	CEN ACU
Centropyxis ecornis type	CEN ECO	CEN ECO	CEN ECO	CEN AER
Centropyxis gasparella	CEN ECO	CEN ECO	CEN ECO
Centropyxis hemisphaerica	CEN ACU	CEN ACU	CEN ACU	CEN ACU
Centropyxis laevigata	CEN ECO	CEN ECO	CEN ECO
Centropyxis minuta	CEN AER	CEN CAS	CEN AER	CEN AER
Centropyxis orbicularis	CEN AER	CEN CAS	CEN AER	CEN AER
Centropyxis plagiostoma	CEN ECO	CEN ECO	CEN ECO
Centropyxis platystoma type	CEN AER	CEN PLA	CEN AER	CEN PLA
Centropyxis sylvatica	CEN AER	CEN CAS	CEN AER
Conicocassis pontigulasiformis		CON PON	CON PON
Corythion constricta	COR TRI	COR TRI	COR TRI	COR DUB
Corythion dubium	COR TRI	COR TRI	COR TRI	COR DUB
Cryptodifflugia compressa	CRY OVI	CRY OVI	CRY OVI	CRY OVI
Crypodifflugia minuta	CRY OVI	CRY OVI	CRY OVI	CRY OVI
Cryptodifflugia oviformis	CRY OVI	CRY OVI	CRY OVI	CRY OVI
Cryptodifflugia pusilla	CRY OVI		CRY OVI	CRY OVI
Crypodifflugia(Difflugiella) sacculus	CRY SAC	CRY SAC	CRY SAC	CRY OVI
Cyclopyxis arcelloides type	CYC ARC	CYC ARC	CYC ARC	CYC ARC
Cyclopyxis eurystoma	CYC ARC	CYC ARC	CYC ARC	CYC ARC
Cyclopyxis intermedia	CYC ARC	CYC ARC	CYC ARC	CYC ARC
Сyclopyxis kahli	CYC ARC	CYC ARC	CYC ARC	CYC ARC
Сyclopyxis plana	CYC ARC	CYC ARC	CYC ARC	CYC ARC
Cyphoderia ampulla type	CYP AMP	CYP AMP	CYP AMP	CYP AMP
Difflugia acuminata	DIF ACU	DIF ACU	DIF ACU	DIF ACU
Difflugia bacillifera	DIF OBL	DIF BAC	DIF OBL	DIF OBL
Difflugia bacillariarum	DIF ACU	DIF ACU	DIF ACU	DIF ACU
Difflugia styla	DIF ACU	DIF ACU	DIF ACU	DIF ACU
Difflugia globulosa type	CYC ARC	DIF GLO	CYC ARC	CYC ARC
Difflugia leidyi	DIF LEI	DIF LEI	DIF LEI	DIF LEI
Difflugia lucida	DIF LUC	DIF LUC	DIF LUC	DIF LUC
Difflugia microclaviformis	DIF ACU	DIF ACU	DIF ACU
Difflugia oblonga	DIF OBL	DIF OBL	DIF OBL	DIF OBL
Difflugia pristis	DIF LUC	DIF PRI	DIF LUC	DIF PRI
Difflugia pulex	CRY SAC	DIF PUL	CRY SAC	DIF PRI
Difflugia pyriformis type	DIF OBL		DIF OBL	DIF OBL
Difflugia rubescens	DIF OBL	DIF RUB	DIF OBL	DIF OBL
Difflugia urceolata	DIF URC	DIF URC	DIF URC
Difflugia bryophila	DIF OBL	DIF OBL	DIF OBL	DIF OBL
Difflugia lanceolata	DIF OBL	DIF OBL	DIF OBL	DIF OBL
Difflugia lithophila	DIF LUC	DIF OVI	DIF LUC
Difflugia lobostoma	DIF LUC	DIF OVI	DIF LUC	DIF ANG
Euglypha anodonta magna	EUG ROT	EUG ROT	EUG ROT	EUG ROT
Euglypha ciliata	EUG CIL	EUG CIL	EUG CIL	EUG CIL
Euglypha ciliata glabra	EUG CIL	EUG CIL	EUG CIL	EUG CIL
Euglypha compressa	EUG CIL	EUG CIL	EUG CIL	EUG CIL
Euglypha compressa glabra	EUG CIL	EUG CIL	EUG CIL	EUG CIL
Euglypha cristata	EUG CIL	EUG CIL	EUG CIL	EUG CIL
Euglypha hyalina	EUG ROT	EUG ROT	EUG ROT	EUG ROT
Euglypha laevis	EUG ROT	EUG ROT	EUG ROT	EUG ROT
Euglypha rotunda	EUG ROT	EUG ROT	EUG ROT	EUG ROT
Euglypha simplex	EUG ROT	EUG ROT	EUG ROT	EUG ROT
Euglypha scutigera	EUG CIL	EUG TUB	EUG CIL	EUG CIL
Euglypha strigosa type	EUG CIL	EUG STR	EUG CIL	EUG CIL
Euglypha tuberculata	EUG CIL	EUG TUB	EUG CIL	EUG TUB
Gibbocarina/Nebela galeata	PLA CAR	PLA CAR	PLA CAR	GIB GRA
Gibbocarina/Nenela gracilis	GIB PEN	GIB TUB	GIB PEN	GIB GRA
Gibbocarina tubulosa	GIB PEN	GIB TUB	GIB PEN	GIB GRA
Heleopeta petricola	HEL PET	HEL PET	HEL PET	HEL SPH
Heleopera petricola var. amethystea	HEL PET	HEL PET	HEL PET	HEL SPH
Heleopera rosea	HEL ROS	HEL ROS	HEL ROS	HEL SPH
Heleopera sphagni	HEL PET	HEL SPH	HEL PET	HEL SPH
Heleopera sylvatica	HEL SYL	HEL SYL	HEL SYL	HEL SYL
Hyalosphenia elegans	HYA ELE	HYA ELE	HYA ELE	HYA ELE
Hyalosphenia insecta	HYA ELE	HYA ELE	HYA ELE	HYA ELE
Hyalosphenia minuta	CRY SAC	HYA MIN	CRY SAC
Hyalosphenia ovalis	NEB COL	NEB COL	NEB COL
Hyalosphenia papilio	HYA PAP	HYA PAP	HYA PAP	HYA PAP
Hyalosphenia platystoma	CRY SAC	HYA MIN	CRY SAC
Hyalosphenia subflava	HYA SUB	HYA SUB	HYA SUB	HYA PAP
Lesquereusia epistomium	LES EPI	LES EPI	LES EPI	LES SPI
Lesquereusia modesta	LES SPI	LES MOD	LES SPI	LES SPI
Lesquereusia spiralis	LES SPI	LES MOD	LES SPI	LES SPI
Longinebela penardiana	GIB PEN	NEB PEN	GIB PEN	GIB GRA
Longinebela tubulosa	GIB PEN	GIB TUB	GIB PEN	GIB GRA
Microcorycia radiata	MIC RAD	MIC RAD	MIC RAD
Microchlamys patella	MIC PAT		MIC PAT
Nebela aliciae	NEB TIN	NEB TIN	NEB TIN	NEB TIN
Nebela barbata		NEB BAR	NEB BAR
Nebela bohemica	NEB TIN	NEB TIN	NEB TIN	NEB TIN
Nebela bohemica-collaris	NEB TIN	NEB TIN	NEB TIN	NEB TIN
Nebela carinata	PLA CAR	PLA CAR	PLA CAR	PLA CAR
Nebela collaris	NEB COL	NEB COL	NEB COL	NEB COL
Nebella flabellulum	NEB FLA	NEB FLA	NEB FLA
Nebela lageniformis	PAD LAG	PAD LAG	PAD LAG	PAD LAG
Nebela marginata	PLA CAR	PLA MAR	PLA CAR	PLA CAR
Nebela maxima	PLA CAR	PLA MAR	PLA CAR	PLA CAR
Nebela(Alabasta) militaris	NEB MIL	ALA MIL	NEB MIL	ALA MIT
Nebela minor	NEB MIN	NEB MIN	NEB MIN	PAD LAG
Nebela parvula	NEB TIN	NEB TIN	NEB TIN	NEB TIN
Nebela tincta	NEB TIN	NEB TIN	NEB TIN	NEB TIN
Nebela tubulosa	GIB PEN	GIB TUB	GIB PEN	GIB GRA
Nebela vitraeae	ARG DEN	ARG DEN	ARG DEN	ARG DEN
Nebela wailesi	PAD LAG	PAD WAI	PAD LAG	PAD LAG
Netzelia wailesi	DIF LUC	DIF OVI	DIF LUC	PAD LAG
Netzelia gramen	DIF LUC	DIF OVI	DIF LUC
Padaungiella lageniformis	PAD LAG	PAD LAG	PAD LAG	PAD LAG
Padaungiella wailesi	PAD LAG	PAD WAI	PAD LAG	PAD LAG
Phryganella acropodia type	CYC ARC	PHR ACR	CYC ARC	CYC ARC
Phryganella microps	CYC ARC	PHR ACR	CYC ARC
Phryganella nidulus	CYC ARC	PHR ACR	CYC ARC
Phryganella paradoxa	CYC ARC	PHR ACR	CYC ARC
Physochila griseola	PHY GRI	PHY GRI	PHY GRI	PHY GRI
Physochilla tenella	PHY GRI	PHY GRI	PHY GRI	PHY GRI
Placocista glabra	PLA SPI	PLA SPI	PLA SPI	PLA SPI
Placocista jurassica	PLA SPI	PLA SPI	PLA SPI	PLA SPI
Placocista sp.1	PLA SPI	PLA SPI	PLA SPI	PLA SPI
Placocista spinosa	PLA SPI	PLA SPI	PLA SPI	PLA SPI
Plagiopyxis callida	PLAGIO	PLA CAL	PLAGIO	PLA CAL
Plagiopyxis callida grandis	PLAGIO	PLA CAL	PLAGIO	PLA CAL
Plagiopyxis sp	PLAGIO	PLA CAL	PLAGIO	PLA CAL
Planocarina carinata	PLA CAR	PLA CAR	PLA CAR	PLA CAR
Planocarina marginata	PLA CAR	PLA MAR	PLA CAR	PLA CAR
Pseudodifflugia fascicularis	DIF LUC	PSE FAS	DIF LUC
Pseudodifflugia fulva	DIF LUC	PSE FUL	DIF LUC
Pyxidicula cymbalum	PYX OPE	PYXI	PYX OPE
Pyxidicula patens	PYX OPE	PYXI	PYX OPE
Pyxidicula sp.	PYX OPE	PYXI	PYX OPE
Quadrulella symmetrica	QUA SYM	QUA SYM	QUA SYM	QUA SYM
Sphenoderia lenta	SPHENO	SPH LEN	SPHENO	SPH LEN
Sphenoderia fissirostris	SPHENO	SPH LEN	SPHENO	SPH LEN
Tracheleuglypha dentata	TRA DEN	TRA DEN	TRA DEN	TRA DEN
Trigonopyxis arcula	TRI ARC	TRI ARC	TRI ARC	TRI ARC
Trigonopyxis minuta	TRI ARC	TRI ARC	TRI ARC	TRI ARC
Trigonopyxis microstoma	TRI ARC	TRI ARC	TRI ARC	TRI ARC
Trinema / Corythion	COR TRI	COR TRI	COR TRI
Trinema complanatum	COR TRI	COR TRI	COR TRI	TRI LIN
Trinema enchelys	COR TRI	COR TRI	COR TRI	TRI LIN
Trinema grandis	COR TRI	COR TRI	COR TRI	TRI LIN
Trinema lineare	COR TRI	COR TRI	COR TRI	TRI LIN
Trinema penardi	COR TRI	COR TRI	COR TRI	TRI LIN
Valkanovia elegans	ASS MUS	ASS MUS	ASS MUS
Waileseila eboracensis		WAI EBO	WAI EBO
ADDITIONAL TAXA	not able to be harmonised were excluded in the reconstruction (normally < 5% and/or presented in the samples that were excluded from the analysis - total counts < 50; beyond the focused period)
BLANK CELL	cores that applied the transfer function (TF) do not have the taxon; or the TF training set does not contain the taxon or a similar type
